# Supplementary material for: A Honey Bee In-and-Out Counting Method Based on Multiple Object Tracking Algorithm
Source: Insects. 2024 Dec 6;15(12):974. doi: 10.3390/insects15120974 (PMC11677362; doi:10.3390/insects15120974)
Supplement: Supplementary file 1 [file insects-15-00974-s001.zip]

Archive with 1 entries (1 files):
- insects-3300542-supplementary.pdf
